# Supplementary material for: Ionic shape-morphing microrobotic end-effectors for environmentally adaptive targeting, releasing, and sampling
Source: Nat Commun. 2021 Jan 18;12:411. doi: 10.1038/s41467-020-20697-w (PMC7814140; doi:10.1038/s41467-020-20697-w)
Supplement: Supplementary file 15 — Source Data [file 41467_2020_20697_MOESM15_ESM.xlsx]

## Sheet: all
figure 4b
distance	0	20	30	60	100	140	180	220	222
force	0	0.009	0.02	0.15	0.4	0.7	0.9	0.8	0
figure 4c
distance	0	20	30	60	100	140	180	220	222
180°	0	0.02	0.05	0.3	0.65	1.05	1.3	1.2	0
150°	0	0.01	0.03	0.25	0.6	0.95	1.2	1.15	0
120°	0	0.005	0.02	0.2	0.5	0.8	1	0.95	0
90°	0	0	0.007	0.15	0.35	0.6	0.8	0.75	0
60°	0	0	0.002	0.09	0.2	0.3	0.32	0.2	0
30°	0	0	0	0.025	0.1	0.15	0.15	0.1	0
figure 4d
distance	0	20	30	60	100	140	180	220	222
150μm	0	0.009	0.025	0.065	0.15	0.4	0.65	0.55	0
175μm	0	0	0.005	0.13	0.35	0.6	0.8	0.75	0
200μm	0	0	0	0.03	0.3	0.6	0.9	0.9	0
figure3 f
time	1	2	3	4	5	6	7	8
10					88.9	134.2	70.8	48.8
10					59.5	154.4	94.5	40.7
10					84.6	158.1	88.8	47.6
10					67.7	139.7	78.7	60.7
10					60.7	125.8	80.8	57.4
20			75.7	94.7	140.8	86.6	27.9	5.5
20			102	128.3	148.6	89.9	24.8	9.4
20			108.6	125.1	176.5	94.5	38	10.4
20			88.1	108.6	169.4	68.8	25.4	11.2
20			81.2	98	154.6	64.6	39.4	3.7
30		84.3	191	116.8	45.8	17.6
30		87.2	194.2	89.6	50.6	30.8
30		98.5	173.2	98.2	65.9	27.6
30		103.8	163.4	94.3	69.7	26.5
30		75.8	184.7	109.6	50.7	18.6
40	57.6	139.4	114.8	42.5	23.6
40	50.8	166.1	108.7	60.3	21.7
40	75.6	148.2	94.5	58.6	22.8
40	67.3	174.6	99.4	46.3	22.7
40	69.2	152.2	85.6	47.1	20.8
50	60.8	14.8
50	79.6	26.7
50	76	24.6
50	68	15.1
50	64.7	19.5
figure 3 g
time	1	2	3	4	5	6	7	8
0.25% CaCO3			166.4	135.2	94.2	44.8	18.6	5.6
0.25% CaCO3			160.2	132.4	94.1	59.3	29.5	7.4
0.25% CaCO3			176.6	111	80.4	60.9	20.4	11.2
0.25% CaCO3			188.7	109.1	70.4	44.7	24.6	9.5
0.25% CaCO3			150.5	119.6	70.9	52.7	28.3	8.2
0.5% CaCO3		91.1	183.6	104.8	67.6	21.8
0.5% CaCO3		80.1	196.8	97.9	50.6	27.8
0.5% CaCO3		99.2	179.6	116.7	66.7	26.2
0.5% CaCO3		101.3	203.1	124.5	54.8	24.8
0.5% CaCO3		76.4	166.7	93.2	42.9	23.7
0.75% CaCO3	54.8	142.8	108.3	44.1	17.5
0.75% CaCO3	52.7	173.5	109.4	52.4	14.8
0.75% CaCO3	77.2	164.4	84.8	55.2	16.5
0.75% CaCO3	66.8	139.1	86.9	44.7	21.7
0.75% CaCO3	69	161.2	87.7	42.2	14.8
figure 5c											figure 5e
frequency	1	2	3	4	5	6	7	8	9		magnetic strength	0.1	0.2	0.3	0.4	0.5	0.6	0.7	0.8
0.01		0.82	1.51	1.18	2.92	3.31	2.08	0.55			0.01		0.65	0.92	1.51	2.07	3.22	4.46	5.67
0.01		0.49	1.34	1.59	2.25	3.04	2.24	0.98			0.01		0.34	0.57	0.92	2.24	3.08	3.28	4.42
0.01		0.53	0.96	1.51	2.78	2.38	3.02	0.59			0.01		0.45	0.48	1.1	2.42	2.44	4.26	4.66
0.01		0.66	0.84	1.34	2.82	2.78	2.74	0.48			0.01		0.48	0.41	1.47	2.61	2.57	3.44	4.87
0.01		0.5	0.87	1.37	2.32	2.46	2.42	0.91			0.01		0.56	1.07	1.01	2.12	2.67	4.1	5.47
0.03	0.72	1.32	1.49	1.58	2.97	4	4.77	2.56	0.15		0.03	1.02	1.39	2.19	2.11	3.36	3.67	4.87	5.61
0.03	0.74	1.38	1.82	1.77	2.92	4.58	4.01	2.76	0.67		0.03	0.49	1.29	2.01	2.06	3.48	3.61	5.12	5.88
0.03	0.53	1.44	1.35	2.06	2.66	3.57	4.55	2.4	0.55		0.03	0.62	1.42	1.48	1.58	3.18	4.15	4.59	6.09
0.03	0.48	1.04	1.13	1.95	2.55	3.88	4.13	1.77	0.2		0.03	0.83	1.05	1.65	1.77	3.08	3.78	4.55	6.83
0.03	1.01	0.82	1.22	2.11	2.38	3.98	4.02	2.03	0.45		0.03	0.57	0.84	1.71	2.05	2.88	4.32	4.42	6.72
0.05	0.92	1.1	1.99	2.24	3.32	4.5	6.49	1.35			0.05	0.81	1.9	3.12	3	3.21	5.52	6.28	7.93
0.05	0.78	1.02	2.4	2.21	2.68	4.62	5.38	1.8			0.05	0.9	1.32	2.94	3.1	3.27	5.3	6.41	6.93
0.05	1.22	1.73	2.58	2.42	3.17	4.05	5.9	2.58			0.05	1.21	1.86	2.42	2.63	3.79	4.54	5.58	7.36
0.05	1.12	1.55	1.82	2.7	2.82	4.2	5.66	2.33			0.05	1.3	1.78	2.55	2.74	3.6	4.45	5.62	7.7
0.05	1	1.62	2.22	2.92	3.05	4.12	6.45	2.42			0.05	0.85	1.62	2.5	3.08	3.66	4.7	5.62	7.11
figure3 a
ph	1	2	3	4	5	6	7	8	9	10	11
time	10.4	11.8	21.6		28.2	18.7	14.5	13.4	10.2	8.6	10.1
	9	12.3	18.4		27	19.1	13.8	11.9	8.6	9.1	9.5
	9.3	13.7	19.4		24.6	17.1	11.9	10.5	9.4	10.5	8.7
	9.8	13.5	20.5		25.7	15.9	15.2	10.1	11.2	9.9	9.6
	9.5	12.7	20.7		25	19	14.8	11.8	11	10.4	8.1
figure 3c												figure 3d
ca concnetration	10	20	30	40	50	60	70	80	90	100		na concentration	10	20	30	40	50	60	70	80	90	100
time	35.2	23.8	22.6	20.6	15.8	11.8	11.8	11.5	11.1	10.7		time	12.1	10.3	7	6.6	4.7	3.6	4.1	3.9	3	2.7
	29.8	25.2	21	20	14.5	15.9	12.7	10.8	12.5	12.7			13.8	9.4	8.1	5.6	4.3	4	3.7	3.6	3.2	2.3
	30	27.4	22.8	18.5	15.5	14.8	13.5	13.1	13.5	11.2			12	10	7.8	6.2	5.6	4.6	3.8	3.1	2.5	2.6
	34.4	28.1	23.5	18.2	16.8	13.5	14.2	13.5	11.8	11.5			12.7	9.1	7.5	6.1	5.2	4.4	3.2	2.8	2.8	2.9
	30.2	25.6	19.7	17.8	17.2	14	12.8	13.4	11.2	12.3			13.9	8.9	7.1	5.6	5.1	4.4	3.2	2.7	2.6	2
figure7 d
range	50	100	150	200	250	300	350	400	450	500	550	600	650	700
number	6	12	36	24	46	32	12	19	7	5	2	3	0	1
Supplementary Fig. S8.
distance z/mm	magnetic strength B/mT
1.98	2.63906
2.64	1.17601
2.91	0.929221
3.25	0.609785
3.66	0.47299
3.95	0.383437
4.77	0.221201
4.81	0.21696
5.15	0.169115
5.53	0.130863
7.25	0.052168
7.48	0.059424
7.67	0.053869
7.99	0.048881
8.4	0.041635
8.79	0.037636
9.17	0.031592
10.24	0.022392
10.62	0.020304
10.93	0.01878
11.45	0.015919
11.51	0.015678
12.62	0.012058
13.49	0.009823
16	0.005989
16.8	0.000801
17.6	0.000123
18.4	1.8e-05
19.2	2e-06
20	0
Supplementary Figure S4
Magnetic field B (Oe)	Magnetization (emu)
0	8.56709e-06
100	4.88564e-05
200	9.02951e-05
300	0.000142887
400	0.000196686
500	0.000241549
600	0.000283746
700	0.000320297
800	0.000352744
900	0.000381787
1000	0.000407026
1000	0.000407091
900	0.000384578
800	0.00036057
700	0.000334627
600	0.000307183
500	0.000277068
500	0.000277081
450	0.000261457
400	0.000244678
350	0.000228251
300	0.000209946
250	0.00019079
200	0.000170486
150	0.000149723
100	0.000126791
50	0.000102088
0	7.5647e-05
-50	4.45548e-05
-100	1.36868e-05
-150	-1.90153e-05
-200	-5.15813e-05
-250	-8.50587e-05
-300	-0.000117451
-350	-0.000149389
-400	-0.000178948
-450	-0.000207463
-500	-0.000233395
-500	-0.000233522
-600	-0.000280262
-700	-0.000319708
-800	-0.000354394
-900	-0.000384379
-1000	-0.000410453
-1000	-0.000410501
-900	-0.000387846
-800	-0.00036396
-700	-0.000338178
-600	-0.000310905
-500	-0.000281018
-500	-0.000281004
-450	-0.000265534
-400	-0.000248868
-350	-0.000232524
-300	-0.000214413
-250	-0.000195428
-200	-0.000175365
-150	-0.000154826
-100	-0.000132175
-50	-0.000107767
0	-8.17112e-05
50	-5.10162e-05
100	-2.03647e-05
150	1.20968e-05
200	4.44625e-05
250	7.84006e-05
300	0.000110939
350	0.000143242
400	0.000173257
450	0.00020253
500	0.000228792
500	0.000228906
600	0.000275878
700	0.00031655
800	0.000351341
900	0.000381666
1000	0.000407983
Supplementary Fig. S5.
time	day 1	day 2	day 3
cell viability	0.89	0.92	1
	0.81	0.95	0.984
	0.87	0.91	0.99
	0.91	0.96	0.98
	0.82	0.95	0.99
